# Supplementary material for: iTRAQ protein profile analysis of sugar beet under salt stress: different coping mechanisms in leaves and roots
Source: BMC Plant Biol. 2020 Jul 22;20:347. doi: 10.1186/s12870-020-02552-8 (PMC7376716; doi:10.1186/s12870-020-02552-8)
Supplement: Supplementary file 2 — Additional file 2 Table S1. Detailed information of DPAs in leaves. [file 12870_2020_2552_MOESM2_ESM.xlsx]

## Sheet: Sheet1
Table S1 Detailed information of DPAs in leaves
Majority protein IDs	Unique peptides	Score	Reporter intensity 0-BL_ck1	Reporter intensity 1-BL_ck2	Reporter intensity 2-BL_ck3	Reporter intensity 3-BL_st1	Reporter intensity 4-BL_st2	Reporter intensity 5-BL_st3	FC(BL_T/BL_CK)	pval(BL_T/BL_CK)	Regulation(BL_T/BL_CK)
tr|A0A0K9QUF8|A0A0K9QUF8_SPIOL	7	128.15	4.36221	4.42486	4.20651	3.04467	3.09796	2.80404	0.688859	0.000457373	down
tr|A0A0J8CFG6|A0A0J8CFG6_BETVU	2	21.038	0.570498	0.554219	0.559026	0.3902	0.383415	0.421305	0.709785	0.00177117	down
tr|A0A0J8B694|A0A0J8B694_BETVU	3	3.5712	0.251549	0.24531	0.253347	0.191335	0.201677	0.165263	0.744304	0.0230202	down
tr|A0A0K9RAF8|A0A0K9RAF8_SPIOL	3	65.31	1.30967	1.31216	1.29063	1.05431	1	0.890675	0.75276	0.0198563	down
tr|A0A0K9R4R0|A0A0K9R4R0_SPIOL	8	44.436	3.07438	3.19303	3.14677	2.28661	2.3169	2.50625	0.755402	0.00229583	down
tr|A0A0K9RXN3|A0A0K9RXN3_SPIOL	4	37.783	2.39798	2.41497	2.33846	1.83307	1.82354	1.75907	0.757434	6.09e-05	down
tr|A0A0K9R791|A0A0K9R791_SPIOL	2	4.6996	2.14707	2.13612	2.28623	1.66987	1.71868	1.60529	0.760891	0.00149494	down
tr|A0A0K9QZ98|A0A0K9QZ98_SPIOL	3	13.218	2.30274	2.15772	2.20492	1.75166	1.7182	1.66797	0.771388	0.00149464	down
tr|A0A0J8FG78|A0A0J8FG78_BETVU	4	49.86	2.09807	1.97067	1.90959	1.50089	1.56768	1.53896	0.771883	0.00844455	down
tr|A0A0J8B5C4|A0A0J8B5C4_BETVU	5	30.411	1.21567	1.24918	1.31211	0.961583	0.979676	1.00219	0.780096	0.0044211	down
tr|A0A0K9R4N2|A0A0K9R4N2_SPIOL	5	10.318	2.62838	2.67907	2.6697	2.08354	2.0827	2.06684	0.781421	0.00020578	down
tr|A0A0J8B8Y7|A0A0J8B8Y7_BETVU	2	8.8822	2.04216	2.08805	2.07912	1.6616	1.63294	1.58227	0.785473	0.000286298	down
tr|A0A0K9Q9I3|A0A0K9Q9I3_SPIOL	7	88.521	12.8455	12.2037	12.1795	9.79289	9.73307	9.7187	0.786019	0.00620138	down
tr|A0A0K9QQH0|A0A0K9QQH0_SPIOL	2	16.907	0.571581	0.576733	0.561456	0.457217	0.454998	0.434083	0.787513	0.000464238	down
tr|A0A0J8BDW4|A0A0J8BDW4_BETVU	3	323.31	20.3417	21.009	20.5196	16.7414	17.0848	15.3449	0.794893	0.00853389	down
tr|A0A0K9R7J2|A0A0K9R7J2_SPIOL	2	8.4135	0.77009	0.740528	0.724832	0.624544	0.59465	0.568689	0.80029	0.00233496	down
tr|A0A0J8B7U8|A0A0J8B7U8_BETVU	3	2.3598	0.917547	0.919832	0.857608	0.723361	0.755624	0.679676	0.801835	0.00405043	down
tr|A0A0K9QBG3|A0A0K9QBG3_SPIOL	3	3.8269	0.793201	0.800535	0.780519	0.653867	0.64189	0.608925	0.802311	0.00263191	down
tr|A0A0J8B593|A0A0J8B593_BETVU	2	57.087	2.3741	2.35302	2.19357	1.85496	1.81211	1.90559	0.806225	0.00668704	down
tr|A0A0K9RUH9|A0A0K9RUH9_SPIOL	7	92.361	2.70205	2.69546	2.74135	2.13313	2.26379	2.17853	0.807952	0.00224345	down
tr|A0A0J8B583|A0A0J8B583_BETVU	6	12.607	1.64205	1.61608	1.67917	1.3491	1.31285	1.33587	0.809916	0.000465236	down
tr|A0A0J8BHN8|A0A0J8BHN8_BETVU	3	73.726	5.35875	5.3079	5.3665	4.3974	4.36296	4.33013	0.816483	3.4e-06	down
tr|A0A0J8CVF6|A0A0J8CVF6_BETVU	10	116	10.7118	10.9283	10.4342	8.59028	9.13119	8.48024	0.817199	0.00207548	down
tr|A0A0K9QAA1|A0A0K9QAA1_SPIOL	2	2.7606	1.04367	1.06763	1.04755	0.868071	0.880673	0.843819	0.820811	0.000286153	down
tr|A0A0J8B885|A0A0J8B885_BETVU	2	5.1384	0.709807	0.688325	0.691384	0.587455	0.574344	0.555724	0.822123	0.000644176	down
tr|A0A0K9QL54|A0A0K9QL54_SPIOL	2	17.846	1.15976	1.09734	1.19104	0.903008	0.964762	0.979598	0.826733	0.00560031	down
tr|A0A0K9R1T8|A0A0K9R1T8_SPIOL	2	7.4616	0.565164	0.558602	0.548244	0.670138	0.684086	0.654066	1.20131	0.00117058	up
tr|A0A0K9QW01|A0A0K9QW01_SPIOL	3	29.169	1.77128	1.73703	1.74051	2.15901	2.00969	2.14208	1.20242	0.0137308	up
tr|A0A0K9RKW6|A0A0K9RKW6_SPIOL	2	7.6494	1.39886	1.33784	1.38789	1.62446	1.5888	1.74979	1.20374	0.0186411	up
tr|A0A0K9QWM7|A0A0K9QWM7_SPIOL	2	6.8746	0.787814	0.776611	0.770272	0.93197	1.00104	0.880065	1.20501	0.0424874	up
tr|A0A0K9RCQ9|A0A0K9RCQ9_SPIOL	3	7.5177	1.62972	1.62476	1.61128	1.93987	1.95315	1.98484	1.20804	0.000370145	up
tr|Q4H1G1|Q4H1G1_BETVU	23	323.31	52.0751	52.155	50.9303	64.6977	64.5935	58.6631	1.2115	0.0278521	up
tr|A0A0J8B9V6|A0A0J8B9V6_BETVU	2	13.132	2.0671	2.10749	2.15774	2.59176	2.59761	2.50282	1.21512	0.000406944	up
tr|A0A0K9RS47|A0A0K9RS47_SPIOL	2	24.072	0.778007	0.76473	0.770236	0.894493	0.958308	0.974257	1.22232	0.0176529	up
tr|A0A0K9QCY3|A0A0K9QCY3_SPIOL	2	2.7307	1.49348	1.48343	1.61184	1.93905	1.97209	1.71536	1.22789	0.0319757	up
tr|A0A0K9RKJ8|A0A0K9RKJ8_SPIOL	2	1.2837	0.619801	0.628434	0.615096	0.774433	0.772588	0.751555	1.23368	0.000372504	up
tr|A0A0J8CQ53|A0A0J8CQ53_BETVU	2	9.1376	1.19473	1.11651	1.16796	1.44246	1.48177	1.37999	1.23811	0.002318	up
tr|A0A0K9RLT3|A0A0K9RLT3_SPIOL	2	2.3412	1.07313	1.0812	1.08946	1.32304	1.33592	1.35883	1.23865	0.000315444	up
tr|A0A0J8E4J4|A0A0J8E4J4_BETVU	6	64.96	4.67196	4.6552	4.61409	5.86156	5.89192	5.66445	1.24941	0.00246045	up
tr|A0A0J8E469|A0A0J8E469_BETVU	8	32.95	3.49215	3.5111	3.91466	4.43917	4.32755	4.88138	1.25353	0.0152208	up
tr|Q4H1G7|Q4H1G7_BETVU	12	173.14	10.0186	10.2099	10.0028	12.6803	12.9776	12.2703	1.25471	0.00333577	up
tr|A0A0K9R7K2|A0A0K9R7K2_SPIOL	2	2.3542	1.23795	1.26488	1.29241	1.57009	1.60568	1.59844	1.25834	0.000153756	up
tr|V5QQV5|V5QQV5_BETVU	3	20.884	1.28561	1.29099	1.24759	1.59179	1.64673	1.59061	1.26308	0.000218464	up
tr|A0A0K9S3X5|A0A0K9S3X5_SPIOL	4	7.5063	1.63122	1.64879	1.57601	2.15393	2.08871	1.89291	1.26396	0.025214	up
tr|A0A0K9QNI0|A0A0K9QNI0_SPIOL	5	182.2	10.0781	10.3279	10.4295	12.967	13.5969	12.4601	1.26582	0.00898313	up
tr|A0A0K9RR35|A0A0K9RR35_SPIOL	3	3.2089	1.26387	1.22601	1.23971	1.58722	1.56848	1.56992	1.26726	9.72e-05	up
tr|A0A0K9RXT2|A0A0K9RXT2_SPIOL	2	22.932	0.503541	0.508599	0.538336	0.676113	0.645451	0.643794	1.26868	0.000794286	up
tr|A0A0K9RPM5|A0A0K9RPM5_SPIOL	5	62.016	3.32697	3.43882	3.54469	4.22903	4.36149	4.49528	1.27002	0.000885727	up
tr|A0A0K9QAK5|A0A0K9QAK5_SPIOL	5	47.138	4.82826	4.91444	4.84282	6.20352	6.22638	6.15018	1.27395	3.69e-06	up
tr|A0A0J8B2H6|A0A0J8B2H6_BETVU	2	2.4116	0.281539	0.278556	0.274216	0.365929	0.352333	0.347098	1.27708	0.0021521	up
tr|A0A0K9Q6K8|A0A0K9Q6K8_SPIOL	2	2.1413	0.793512	0.759989	0.770236	1.00191	1.00672	0.989514	1.29064	0.000269432	up
tr|A0A0K9RL53|A0A0K9RL53_SPIOL	2	2.8027	1.41262	1.36456	1.39342	1.78148	1.81499	1.78659	1.29098	3.83e-05	up
tr|Q4H1G2|Q4H1G2_BETVU	14	323.31	52.147	52.7345	51.9226	67.3224	69.6144	66.4492	1.29713	0.00226899	up
tr|A0A0J8B708|A0A0J8B708_BETVU	6	14.138	2.85418	2.84504	2.85989	3.69084	3.76091	3.66908	1.2993	0.000823642	up
tr|Q84VU9|Q84VU9_BETVU	4	17.181	1.24922	1.27841	1.26794	1.60793	1.70569	1.61874	1.29962	0.0041407	up
tr|A0A0J8B1A8|A0A0J8B1A8_BETVU	3	16.467	2.78841	2.73709	2.80254	3.56923	3.55562	3.79947	1.31189	0.0057375	up
tr|A0A0K9QCW1|A0A0K9QCW1_SPIOL	3	2.3309	0.650004	0.623108	0.637148	0.851683	0.849866	0.825807	1.32344	5.74e-05	up
tr|A0A0J8B9Z0|A0A0J8B9Z0_BETVU	2	9.3634	0.828757	0.882177	0.858801	1.04604	1.18637	1.18023	1.32888	0.0173331	up
tr|A0A0K9QN40|A0A0K9QN40_SPIOL	2	4.2438	0.726183	0.766751	0.72128	0.988827	1.04287	0.91369	1.33122	0.0136598	up
tr|A0A0K9RSC6|A0A0K9RSC6_SPIOL	3	5.4161	0.360371	0.362622	0.39232	0.459133	0.516081	0.51747	1.34036	0.00979448	up
tr|A0A0J7YLW7|A0A0J7YLW7_BETVU	2	6.0632	0.68532	0.640558	0.668513	0.909996	0.900905	0.869428	1.34498	0.000222611	up
tr|Q1H8M8|Q1H8M8_BETVU	2	1.6039	0.66417	0.653031	0.662067	0.879316	0.833762	0.959382	1.3503	0.0235229	up
tr|A0A0K9RJJ3|A0A0K9RJJ3_SPIOL	3	3.9915	1.06417	1.06759	1.13401	1.46408	1.48386	1.4778	1.35635	0.00209796	up
tr|A0A0J8B1R8|A0A0J8B1R8_BETVU	3	11.702	0.787681	0.848428	0.780724	1.13919	1.11903	1.01583	1.35657	0.00629766	up
tr|A0A0K9R0G7|A0A0K9R0G7_SPIOL	2	9.7122	1.50146	1.51822	1.53915	2.0326	2.10982	2.17078	1.38497	0.00279409	up
tr|A0A0K9QZ15|A0A0K9QZ15_SPIOL	2	4.9568	0.349623	0.344544	0.34632	0.478351	0.488121	0.50351	1.41284	0.0018636	up
tr|Q4H1G0|Q4H1G0_BETVU	8	20.016	1.65048	1.54884	1.63265	2.2917	2.3483	2.35577	1.44892	0.000129258	up
tr|Q4H1G6|Q4H1G6_BETVU	20	312.8	26.2581	26.6432	25.9664	40.1933	40.6307	35.504	1.47514	0.0157682	up
tr|A0A0J8B4F7|A0A0J8B4F7_BETVU	2	58.565	5.73542	5.70318	5.5898	8.8274	9.17481	7.53257	1.49972	0.0288707	up
tr|Q4H1G5|Q4H1G5_BETVU	15	187.79	16.7489	16.769	17.2175	35.0167	35.8784	30.1497	1.99193	0.0106869	up
