# Supplementary material for: iTRAQ protein profile analysis of sugar beet under salt stress: different coping mechanisms in leaves and roots
Source: BMC Plant Biol. 2020 Jul 22;20:347. doi: 10.1186/s12870-020-02552-8 (PMC7376716; doi:10.1186/s12870-020-02552-8)
Supplement: Supplementary file 3 — Additional file 3 Table S2. Detailed information of DPAs in roots. [file 12870_2020_2552_MOESM3_ESM.xlsx]

## Sheet: Sheet1
Table S2 Detailed information of DPAs in roots
Majority protein IDs	Unique peptides	Score	Reporter intensity 0-BR_ck1	Reporter intensity 1-BR_ck2	Reporter intensity 2-BR_ck3	Reporter intensity 3-BR_st1	Reporter intensity 4-BR_st2	Reporter intensity 5-BR_st3	FC(BR_T/BR_CK)	pval(BR_T/BR_CK)	Regulation(BR_T/BR_CK)
tr|A0A0J8BPQ1|A0A0J8BPQ1_BETVU	2	10.583	0.0904598	0.0854673	0.0892088	0.0734806	0.0714622	0.0757759	0.83296	0.00184041	down
tr|A0A0K9RU87|A0A0K9RU87_SPIOL	2	41.452	0.0938778	0.0906933	0.0854455	0.0753307	0.0732508	0.072762	0.82098	0.0151784	down
tr|A0A0J8B1W3|A0A0J8B1W3_BETVU	2	12.22	0.102898	0.113075	0.112489	0.0833919	0.0828391	0.0861326	0.769761	0.0109654	down
tr|A0A0K9QDE9|A0A0K9QDE9_SPIOL	2	11.347	0.210629	0.210185	0.217012	0.184231	0.154077	0.169318	0.796038	0.0315405	down
tr|A0A0K9R1V6|A0A0K9R1V6_SPIOL	2	11.842	0.223575	0.259098	0.235704	0.185205	0.185686	0.179816	0.769456	0.0297553	down
tr|A0A0K9QMQ7|A0A0K9QMQ7_SPIOL	2	31.059	0.241089	0.259685	0.252971	0.205193	0.186341	0.178703	0.757254	0.00455358	down
tr|A0A0K9RGH7|A0A0K9RGH7_SPIOL	2	10.838	0.246274	0.23776	0.227831	0.188604	0.189834	0.180944	0.786594	0.00341169	down
tr|A0A0K9Q835|A0A0K9Q835_SPIOL	2	12.832	0.283775	0.276518	0.27152	0.231818	0.203959	0.209404	0.775887	0.00949724	down
tr|A0A0J8DX46|A0A0J8DX46_BETVU	2	14.304	0.360351	0.33927	0.346495	0.26505	0.274779	0.274554	0.778969	0.00156601	down
tr|A0A0J8B8Y3|A0A0J8B8Y3_BETVU	2	13.057	0.398621	0.407386	0.408898	0.269252	0.260878	0.281688	0.668301	0.000264877	down
tr|A0A0J8BEA5|A0A0J8BEA5_BETVU	2	11.166	0.413781	0.39544	0.344702	0.22653	0.216696	0.212637	0.571812	0.012557	down
tr|A0A0J8B2J0|A0A0J8B2J0_BETVU	2	18.226	0.438106	0.438607	0.443064	0.354969	0.352681	0.361717	0.810284	7.07e-05	down
tr|A0A2Z6JKI2|A0A2Z6JKI2_9VIRU	2	10.826	0.486745	0.441876	0.493797	0.28626	0.30862	0.295881	0.627755	0.00359296	down
tr|A0A0J8DWR3|A0A0J8DWR3_BETVU	2	16.607	0.568663	0.557976	0.564365	0.45977	0.446538	0.457912	0.8068	5.35e-05	down
tr|A0A0K9RPV4|A0A0K9RPV4_SPIOL	2	14.212	0.592523	0.549468	0.55461	0.4749	0.45056	0.453659	0.813789	0.00555822	down
tr|A0A0J8B7H8|A0A0J8B7H8_BETVU	2	17.091	0.623049	0.58568	0.609213	0.503451	0.492823	0.489394	0.81776	0.00446149	down
tr|A0A0K9REY5|A0A0K9REY5_SPIOL	2	72.252	0.735995	0.669354	0.667319	0.566097	0.523722	0.532989	0.784576	0.00881273	down
tr|A0A0J8BHH5|A0A0J8BHH5_BETVU	3	22.833	0.762432	0.780172	0.756099	0.622887	0.587019	0.626957	0.799227	0.00142452	down
tr|A0A0K9QJR1|A0A0K9QJR1_SPIOL	2	22.033	0.84755	0.837773	0.862943	0.688425	0.651972	0.664845	0.787021	0.000316715	down
tr|A0A0K9QQU3|A0A0K9QQU3_SPIOL	4	29.338	0.909074	0.895246	0.903662	0.649489	0.659677	0.63463	0.717831	5.66e-05	down
tr|A0A0J8B6Z1|A0A0J8B6Z1_BETVU	4	25.86	0.936721	0.884409	0.954235	0.667559	0.621033	0.710997	0.721232	0.00178377	down
tr|A0A0K9RP46|A0A0K9RP46_SPIOL	2	13.197	1.10799	1.15856	1.13919	0.91692	0.922713	0.963662	0.823389	0.000646105	down
tr|Q4H1G0|Q4H1G0_BETVU	4	32.847	1.11438	1.04148	1.05506	0.782945	0.829574	0.777787	0.74507	0.000901069	down
tr|A0A0K9R3C4|A0A0K9R3C4_SPIOL	2	11.395	1.46993	1.57105	1.55155	1.14635	1.16711	1.17673	0.760604	0.00426218	down
tr|A0A0K9Q9A7|A0A0K9Q9A7_SPIOL	4	26.833	1.51234	1.40799	1.4548	1.22647	1.1386	1.20109	0.815796	0.00269184	down
tr|A0A0K9QW13|A0A0K9QW13_SPIOL	2	15.015	1.52595	1.54854	1.54781	1.24812	1.30363	1.28917	0.830991	0.00112657	down
tr|A0A0K9QW48|A0A0K9QW48_SPIOL	2	15.848	1.68306	1.61846	1.68392	1.32345	1.33517	1.33554	0.801442	0.00336258	down
tr|A0A0J8CRX9|A0A0J8CRX9_BETVU	3	28.782	1.95747	1.84287	1.91263	1.49569	1.48596	1.51712	0.787953	0.00422209	down
tr|A0A0K9QE67|A0A0K9QE67_SPIOL	3	32.674	2.39946	2.48113	2.4846	2.00911	1.95694	1.99142	0.809078	0.000552312	down
tr|A0A0K9QD33|A0A0K9QD33_SPIOL	2	35.352	3.05675	3.15636	3.13902	2.38113	2.35647	2.21421	0.743486	0.000619657	down
tr|A0A0K9RT83|A0A0K9RT83_SPIOL	3	32.988	3.21512	3.15352	3.17516	2.60473	2.61033	2.56671	0.815426	2.37e-05	down
tr|A0A0J8BDH3|A0A0J8BDH3_BETVU	9	116.08	3.53001	3.59834	3.49688	2.86691	2.8735	2.93085	0.816217	0.000134682	down
tr|A0A0K9QY15|A0A0K9QY15_SPIOL	4	27.595	4.03938	4.29639	4.09402	3.20283	3.32863	3.24138	0.786794	0.00243346	down
tr|Q1H8M9|Q1H8M9_BETVU	9	117.85	4.23956	4.30826	4.24426	3.40006	3.36238	3.63777	0.813063	0.00820112	down
tr|A0A0J8FJ16|A0A0J8FJ16_BETVU	5	75.024	6.80097	6.85263	6.79171	5.57389	5.5526	5.06753	0.792077	0.0124896	down
tr|Q9XFW8|Q9XFW8_BETVU	12	156.59	10.3364	10.5251	10.3823	8.58524	8.62776	8.46943	0.822053	1.97e-05	down
tr|A0A0J8B0Y5|A0A0J8B0Y5_BETVU	2	12.978	0.05085	0.0599626	0.0558432	0.0706087	0.0803155	0.0820906	1.40456	0.00936659	up
tr|S3HB42|S3HB42_9RHIZ	2	12.303	0.116467	0.111482	0.113866	0.168214	0.169811	0.158407	1.45281	0.00169183	up
tr|A0A023ZRD6|A0A023ZRD6_BETVU	2	13.103	0.160926	0.145991	0.155048	0.192866	0.192248	0.196654	1.26136	0.00708374	up
tr|Q84RC0|Q84RC0_BETVU	2	11.576	0.294289	0.287273	0.280192	0.407877	0.412997	0.473028	1.50208	0.0174869	up
tr|A0A0K9R7R4|A0A0K9R7R4_SPIOL	2	28.635	0.296286	0.281694	0.300457	0.354346	0.379732	0.37052	1.25842	0.0016851	up
tr|A0A369ACK0|A0A369ACK0_9BURK	2	12.498	0.303358	0.287377	0.251926	0.373159	0.36392	0.432217	1.39609	0.0176219	up
tr|A0A0K9R9W4|A0A0K9R9W4_SPIOL	2	25.394	0.383454	0.395975	0.392236	0.48046	0.49097	0.466085	1.22712	0.00166762	up
tr|A0A0K9QDR9|A0A0K9QDR9_SPIOL	3	53.303	0.434628	0.461549	0.41567	0.628934	0.656491	0.613848	1.45045	0.000436905	up
tr|A0A0K9RFX0|A0A0K9RFX0_SPIOL	2	12.203	0.477266	0.490602	0.447356	0.838872	0.88194	0.766981	1.76051	0.00403399	up
tr|A0A2A6P245|A0A2A6P245_9RHIZ	2	26.721	0.550103	0.547339	0.562302	0.770259	0.784732	0.733257	1.37886	0.00296152	up
tr|A0A369AIG8|A0A369AIG8_9BURK	4	40.68	0.656503	0.6334	0.668606	0.788968	0.776901	0.88515	1.2521	0.032108	up
tr|A0A0K9Q765|A0A0K9Q765_SPIOL	2	21.243	0.825045	0.816223	0.842999	1.0544	1.01672	1.1382	1.29209	0.0176202	up
tr|A0A0K9RTE2|A0A0K9RTE2_SPIOL	3	51.711	0.838475	0.850868	0.826972	1.05089	1.09582	1.18407	1.32385	0.0176845	up
tr|A0A0K9Q814|A0A0K9Q814_SPIOL	2	36.804	1.04386	1.0347	1.0482	1.26106	1.26285	1.25161	1.20752	2.55e-06	up
tr|A0A0K9QG18|A0A0K9QG18_SPIOL	4	27.428	1.15511	1.16184	1.1592	1.85956	1.85268	1.56519	1.51819	0.0250791	up
tr|A0A0J8CQ53|A0A0J8CQ53_BETVU	3	58.264	1.17508	1.18248	1.15112	1.46757	1.49251	1.39008	1.23999	0.00747375	up
tr|A0A0J8B6J4|A0A0J8B6J4_BETVU	2	17.042	1.20665	1.14268	1.21155	1.49768	1.50568	1.38503	1.23326	0.00731225	up
tr|A0A0J8B9B6|A0A0J8B9B6_BETVU	2	32.86	1.29704	1.36348	1.33976	1.85022	1.9224	1.74516	1.37994	0.00500531	up
tr|A0A0K9QU78|A0A0K9QU78_SPIOL	2	18.314	1.32432	1.41134	1.35763	1.66976	1.68849	1.63004	1.21949	0.00114019	up
tr|A0A0K9QJW4|A0A0K9QJW4_SPIOL	4	31.941	1.69613	1.66419	1.68629	2.2923	2.35489	2.07067	1.33125	0.0220468	up
tr|A0A0K9RC70|A0A0K9RC70_SPIOL	2	14.247	1.80339	1.85164	1.83724	2.22144	2.25418	2.27914	1.23002	5.23e-05	up
tr|A0A0K9QZM4|A0A0K9QZM4_SPIOL	2	21.835	1.82861	1.73218	1.77854	2.44927	2.43833	2.23309	1.33428	0.00693343	up
tr|S5SH95|S5SH95_RHIET	3	46.677	1.89704	1.88086	1.9004	2.3471	2.35473	2.37082	1.24559	1.19e-06	up
tr|A0A0K9R3B7|A0A0K9R3B7_SPIOL	5	42.565	2.00889	2.08992	2.02932	3.17806	3.30213	2.92275	1.53482	0.00797887	up
tr|A0A0J8B2G1|A0A0J8B2G1_BETVU	4	28.506	2.08711	2.01193	2.04962	2.43154	2.45134	2.51378	1.20324	0.000250499	up
tr|A0A0K9RB62|A0A0K9RB62_SPIOL	4	96.454	2.2562	2.2208	2.21844	3.01142	3.08044	3.3774	1.41437	0.0136145	up
tr|S3HC31|S3HC31_9RHIZ	2	83.882	2.26642	2.13385	2.32231	2.92683	2.94637	2.92456	1.31034	0.00585603	up
tr|A0A0K9QMI0|A0A0K9QMI0_SPIOL	4	45.202	2.28113	2.21905	2.26076	3.28479	3.25946	3.3134	1.45822	2.27e-06	up
tr|A0A0J8CMV9|A0A0J8CMV9_BETVU	3	39.479	2.53037	2.69483	2.6061	3.49952	3.74582	3.31817	1.34978	0.0101539	up
tr|A0A0J8B508|A0A0J8B508_BETVU	6	66.033	2.90339	2.93524	2.89844	4.13125	4.30655	4.19199	1.44559	0.000990304	up
tr|A0A0J8B2W2|A0A0J8B2W2_BETVU	5	80.693	3.04404	3.05592	3.00611	3.95806	4.07248	3.92027	1.31246	0.000977859	up
tr|V5QR23|V5QR23_BETVU	5	42.938	3.04676	2.97942	3.06179	6.27776	6.18415	6.04221	2.0364	0.000106203	up
tr|A0A0J8BAU3|A0A0J8BAU3_BETVU	6	36.082	3.1409	3.15204	3.0961	3.83024	3.83533	3.6867	1.20917	0.00254398	up
tr|V7C8M2|V7C8M2_PHAVU	2	28.215	3.14144	3.06179	3.21867	4.42211	4.39953	4.38266	1.40203	0.000707226	up
tr|A0A369ANY6|A0A369ANY6_9BURK	9	105.6	3.81367	3.95962	3.79854	5.36012	5.39763	5.76652	1.42847	0.0024298	up
tr|V5QQP3|V5QQP3_BETVU	5	61.995	6.8899	6.73225	6.68724	8.78894	8.7918	8.63033	1.2908	2.04e-05	up
tr|Q4H1G6|Q4H1G6_BETVU	14	136.26	8.07804	8.0249	7.91832	9.48954	9.55994	9.97769	1.20848	0.00482956	up
tr|A0A0K9QY28|A0A0K9QY28_SPIOL	11	148.44	10.9195	10.8966	10.8571	25.1893	26.4495	21.0186	2.22377	0.0148161	up
tr|A0A0F7C938|A0A0F7C938_BETVU	21	322.23	24.9649	24.6997	24.8406	30.4458	31.082	28.6915	1.21093	0.0172151	up
tr|Q6SJP5|Q6SJP5_BETVU	23	323.31	42.7961	41.9054	42.7275	57.9957	58.2571	52.1917	1.32199	0.0186225	up
