# Supplementary material for: iTRAQ protein profile analysis of sugar beet under salt stress: different coping mechanisms in leaves and roots
Source: BMC Plant Biol. 2020 Jul 22;20:347. doi: 10.1186/s12870-020-02552-8 (PMC7376716; doi:10.1186/s12870-020-02552-8)
Supplement: Supplementary file 4 — Additional file 4 Table S3. List of primers used for qRT-PCR experiments. [file 12870_2020_2552_MOESM4_ESM.xlsx]

## Sheet: Sheet1
Table S3 List of primers used for qRT-PCR experiments
Majority protein IDs	Forward primer	Reverse primer
tr|A0A0J8B583|A0A0J8B583_BETVU	ATGGGGCTAAAGGGGAGGAT	CATTTCCTCGGCCACCTCTT
tr|A0A0J8CVF6|A0A0J8CVF6_BETVU	TCTACCCACCATGCCCAAAC	CTCAACGGCCATCCATTTGC
tr|A0A0J8B8Y7|A0A0J8B8Y7_BETVU	GATGCATGGATGGGCTGAGA	AGCTCTTGTGGAAACTCGCA
tr|Q4H1G6|Q4H1G6_BETVU	GGTACACTGAGCCTGCCTTT	ATGCATGAAGTTCGCCCTGA
tr|Q4H1G0|Q4H1G0_BETVU	ACTTCCTCCGGTTGCTAACG	GCCTCCTTATCGCCGGTTAA
tr|A0A0J8B9V6|A0A0J8B9V6_BETVU	GCTGTTCTTGGGGCTGAGAT	AGGCCTCCTCAAACTGCTTC
tr|A0A0J8B2J0|A0A0J8B2J0_BETVU	AAGGGGTGTTTGCCGATCTT	TGGAGAAGCAGAAACAGTGAGA
tr|A0A0J8BHH5|A0A0J8BHH5_BETVU	ATCAGTGCTGCTCAGTCGTC	CGACGGACTACAGGCCATAC
tr|A0A0J8CRX9|A0A0J8CRX9_BETVU	ACTCTGCTGGCACTGTAACC	CTCTCGTCCACCTTTGCCTT
tr|A0A0J8BAU3|A0A0J8BAU3_BETVU	AAGTTTGGAAGGGCGAGTGT	ACCTGTCTCTCTTTCCGTGC
tr|Q4H1G6|Q4H1G6_BETVU	GGTACACTGAGCCTGCCTTT	ATGCATGAAGTTCGCCCTGA
tr|Q84RC0|Q84RC0_BETVU	TTCCACCTACGTTGCTCCAC	CCTCCTGACCTCCCTAGCAT
PP2A	TCGTGTCCAAGAAGTGCCTC	CACAACGGTCATCAGGGTCA
UBQ5	TCTGCTGGAAGAGCCTTTGG	TTGTCGCCGCTCTTTACACT
25S	AGACAAGAAGGGGCAACGAG	CACATTGGACGGGGCTTTTC
